# Supplementary material for: SiFTL and SiHd3a are positive regulators of flowering time in sesame (Sesamum indicum L.)
Source: Front Plant Sci. 2025 Dec 3;16:1716212. doi: 10.3389/fpls.2025.1716212 (PMC12708595; doi:10.3389/fpls.2025.1716212)
Supplement: Supplementary file 5 [file Table1.xlsx]

## Sheet: Table S1
Supplementary Table 1. Flowering time of four populations in different environments.
Location	Populations	1	2	3	4	5	6	7	8	9	10	11	12	13	14	15	16	17	18	19	20	21	22	23	24	25	26	27	28	29	30	31	32	33	34	35	36	37	38	39	40	41	42	43	44	45	46	47	48
X2014SY	BC1	41	50	44	52	43	40	39	51	43	44	46	41	40	40	45	41	39	49	45	47	49	40	47	44	50	45	45	44	45	45	45	49	44	41	41	46	40	41	46	49	44	46	40	44	41	41	49	44
X2019SY	F2	41	50	46	41	42	41	43	40	41	41	39	40	43	39	39	42	44	42	43	48	46	47	42	43	42	41	41	45	48	43	42	43	41	45	41	41	42	45	46	42	42	46	45	47	45	42	52	52
X2020S	F2:3	40	50	40	36	34	35	33	32	34	35	35	35	37	33	34	NA	35	34	38	39	41	35	35	40	36	34	35	36	39	37	NA	NA	35	35	35	34	34	34	34	37	34	34	37	34	41	35	36	37
X2018LH	BC1F2	63	61.5	61	58	67.5	55	54.5	58	57.5	67	67	61.5	59	63	62.5	58	63	64.5	62.5	63	75	60	58	58	71	75	67.5	69.5	61	62.5	67.5	69	55	56	57.5	60	54.5	56	57	67	56.5	64.5	55	53	60	57	62	53
X2018PY	BC1F2	55.5	58.5	59	58	59.5	58	53	58.5	53.5	63	68.5	69	55.5	61.5	56	52	58	58.5	70.5	59	73	56.5	73.5	58	58	73.5	56.5	73.5	55.5	68.5	57	66	53.5	52	57	72.5	52.5	58.5	65	60.5	58.5	65	55	46.5	58.5	59	66	63.5
X2018NY	BC1F2	57.5	61	64	56	67.5	64	53	71.5	52.5	57	73.5	69.5	63	67.5	55.5	53	63	73	81	71	72	60.5	68	60.5	75	82	71.5	74	64	66	70.5	77.5	56	55.5	61	70.5	55.5	59	59	71	64.5	66	57.5	55.5	61.5	59	79	61.5
2024PY	RIL	59	63	66	61	47	58	45	39	61	46	40	40	37	40	41	40	37	34	45	46	46	46	41	47	45	45	41	62	37	35	45	41	43	NA	45	42	56	62	56	59	48	55	48	65	42	45	45	44
NA reprents no phynotype
[truncated: 380 more columns]

## Sheet: Table S2
Supplementary Table 2. High-density genetic map constructed using SLAF and SSR markers with BC1，F2 population and sesame genome.
Linkage group	Marker	Position(cM)	Linkage group	Marker	Position(cM)	chr	Marker	Position(Mb)
LG01	HSRC2751	2.011	LG01	HSRC2751	2.011	chr8	Marker635962	0.197762
LG01	HSRC2753	0.974	LG01	HSRC2753	0.974	chr8	HSRC2751	0.259309
LG01	HSRC2760	5.909	LG01	HSRC2777	8.307	chr8	HSRC2753	0.335076
LG01	HSRC2763	8.307	LG01	HSRC2792	12.179	chr8	HSRC2760	0.66475
LG01	HSRC2777	8.307				chr8	HSRC2763	0.95226
LG01	HSRC2783	12.087	LG01	HSRC2869	0	chr8	HSRC2777	1.18901
LG01	HSRC2786	12.087	LG01	HSRC2888	11.802	chr8	HSRC2783	1.61513
LG01	HSRC2792	12.179	LG01	HSRC2923	25.56	chr8	HSRC2786	1.75885
LG01	HSRC2796	12.157	LG01	HSRC2927	25.568	chr8	Marker442020	1.76683
LG01	HSRC2869	49.861	LG01	HSRC3005	37.409	chr8	Marker486089	1.81299
LG01	HSRC2880	50.91	LG01	HSRC3038	41.861	chr8	HSRC2792	2.06325
LG01	HSRC2888	54.419	LG01	ZM0802	43.155	chr8	HSRC2796	2.10214
LG01	HSRC2923	68.745	LG01	HSRC3107	64.656	chr8	Marker418198	2.37995
LG01	HSRC2927	69.19	LG01	HSRC3135	74.159	chr8	Marker533114	2.60777
LG01	HSRC2931	69.169	LG05	HSRC0813	0	chr8	HSRC2869	6.57314
LG01	HSRC2935	69.169	LG05	HSRC0846	7.462	chr8	HSRC2880	16.6389
LG01	HSRC2940	69.169	LG05	HSRC0884	10.496	chr8	HSRC2888	17.4502
LG01	HSRC2961	79.707	LG05	HSRC0950	13.878	chr8	HSRC2923	19.5293
LG01	HSRC2979	79.644	LG05	HSRC0958	21.364	chr8	HSRC2927	19.6015
LG01	HSRC2985	80.227	LG05	HSRC1000	24.728	chr8	HSRC2931	19.6605
LG01	HSRC3005	81.083	LG05	HSRC1042	68.251	chr8	HSRC2935	19.6913
LG01	HSRC3038	88.778	LG05	HSRC1059	70.117	chr8	HSRC2940	19.8255
LG01	HSRC3107	120.124	LG05	HSRC1099	78.351	chr8	HSRC2961	21.4899
LG01	HSRC3135	130.512	LG05	HSRC1142	82.585	chr8	HSRC2979	21.6655
LG01	HSRC3143	133.624	LG05	HSRC1215	97.477	chr8	HSRC2985	21.7321
LG01	HSRC3152	137.308	LG05	HSRC1311	102.932	chr8	HSRC3005	22.1701
LG01	Marker510071	147.377	LG05	HSRC1351	108.742	chr8	HSRC3038	23.4438
LG01	Marker635962	0	LG05	HSRC1398	114.823	chr8	ZM0802	23.4637
LG01	ZM0802	89.064	LG08	HSRC4018	0	chr8	Marker469296	24.8349
LG01	Marker486089	11.891	LG08	ZM0781	13.811	chr8	Marker397024	25.0141
LG01	Marker397024	95.987	LG08	HSRC3916	24.029	chr8	HSRC3107	27.6866
LG01	Marker418198	12.897	LG08	HSRC3844	42.312	chr8	HSRC3135	28.7003
LG01	Marker442020	11.915	LG08	HSRC3770	55.945	chr8	HSRC3143	29.2055
LG01	Marker469296	96.574	LG08	HSRC3750	65.357	chr8	HSRC3152	29.5888
LG01	Marker533114	13.006	LG08	HSRC3736	86.73	chr8	Marker510071	31.0124
LG05	HS0270	7.994	LG08	HSRC3698	93.26	chr3	Marker888188	0.489552
LG05	HSRC0804	8.884	LG12	HSRC4695	0	chr3	HSRC0804	1.65545
LG05	HSRC0813	7.605	LG12	HSRC4653	8.816	chr3	HS0270	1.76512
LG05	HSRC0814	8.952	LG12	HSRC4649	15.368	chr3	HSRC0813	1.82321
LG05	HSRC0845	15.332	LG12	HSRC4643	21.388	chr3	HSRC0814	1.82365
LG05	HSRC0846	12.096	LG12	HSRC2492	47.444	chr3	HSRC0845	2.50975
LG05	HSRC0870	15.46	LG12	HSRC4029	52.134	chr3	HSRC0846	2.51428
LG05	HSRC0884	19.813	LG12	HSRC4044	57.585	chr3	HSRC0870	3.12935
LG05	HSRC0906	19.646	LG12	HSRC4080	65.855	chr3	HSRC0884	3.46277
LG05	HSRC0923	20.692	LG12	HSRC4099	67.478	chr3	HSRC0906	3.86118
LG05	HSRC0950	24.767	LG12	HSRC4126	78.847	chr3	HSRC0923	4.23301
LG05	HSRC0958	31.045	LG12	HSRC4138	81.296	chr3	HSRC0950	4.98339
LG05	HSRC0960	32.015				chr3	HSRC0958	5.81436
LG05	HSRC0963	31.58				chr3	HSRC0960	5.86055
LG05	HSRC0965	32.079				chr3	HSRC0963	5.91728
LG05	HSRC1000	35.846				chr3	HSRC0965	5.95415
LG05	HSRC1002	37.615				chr3	HSRC1000	13.5383
LG05	HSRC1042	62.705				chr3	HSRC1002	13.5402
LG05	HSRC1059	60.99				chr3	HSRC1042	17.3679
LG05	HSRC1099	73.001				chr3	HSRC1059	18.214
LG05	HSRC1111	76.837				chr3	HSRC1099	20.1564
LG05	HSRC1124	79.24				chr3	HSRC1111	20.7227
LG05	HSRC1142	78.509				chr3	HSRC1124	21.1352
LG05	HSRC1205	95.5				chr3	HSRC1142	21.4144
LG05	HSRC1215	94.875				chr3	Marker705113	23.4746
LG05	HSRC1231	95.5				chr3	HSRC1205	23.5078
LG05	HSRC1249	97.325				chr3	HSRC1215	23.6819
LG05	HSRC1253	98.08				chr3	Marker685422	24.3178
LG05	HSRC1258	96.542				chr3	HSRC1231	24.3537
LG05	HSRC1281	96.506				chr3	HSRC1249	24.6627
LG05	HSRC1289	97.624				chr3	HSRC1253	24.7751
LG05	HSRC1293	97.098				chr3	HSRC1258	24.8267
LG05	HSRC1311	100.37				chr3	HSRC1281	25.0929
LG05	HSRC1333	107.457				chr3	HSRC1289	25.3635
LG05	HSRC1350	106.39				chr3	HSRC1293	25.4
LG05	HSRC1351	106.155				chr3	HSRC1311	25.7277
LG05	HSRC1398	113.316				chr3	Marker955810	26.2025
LG05	HSRC1413	114.971				chr3	Marker878412	26.2227
LG05	Marker723053	122.731				chr3	HSRC1333	26.764
LG05	Marker888188	0				chr3	Marker735393	26.7887
LG05	Marker685422	94.146				chr3	Marker962681	26.8586
LG05	Marker705113	94.25				chr3	HSRC1350	26.921
LG05	Marker735393	106.509				chr3	HSRC1351	26.922
LG05	Marker878412	103.098				chr3	HSRC1398	27.9351
LG05	Marker955810	103.293				chr3	HSRC1413	28.076
LG05	Marker962681	106.395				chr3	Marker723053	30.2116
LG08	HSRC3698	76.63				chr11	HSRC3698	0.605305
LG08	HSRC3706	76.152				chr11	HSRC3706	0.940139
LG08	HSRC3736	70.867				chr11	Marker1787422	1.8693
LG08	HSRC3750	54.103				chr11	HSRC3736	2.23762
LG08	HSRC3770	41.824				chr11	HSRC3750	8.43426
LG08	HSRC3775	41.134				chr11	HSRC3770	9.83413
LG08	HSRC3783	40.9				chr11	HSRC3775	10.144
LG08	HSRC3796	40.496				chr11	HSRC3783	10.2344
LG08	HSRC3844	27.39				chr11	HSRC3796	10.4877
LG08	HSRC3860	23.34				chr11	HSRC3844	12.0679
LG08	HSRC3907	28.23				chr11	HSRC3860	12.7893
LG08	HSRC3916	17.141				chr11	Marker1809655	13.5615
LG08	HSRC3966	11.413				chr11	HSRC3907	13.5853
LG08	HSRC3972	11.403				chr11	Marker1771424	13.8202
LG08	HSRC3973	10.738				chr11	Marker1846037	13.8282
LG08	HSRC3978	10.811				chr11	Marker1735923	13.8634
LG08	HSRC3983	10.715				chr11	HSRC3916	13.9459
LG08	HSRC3984	10.738				chr11	HSRC3966	14.5938
LG08	HSRC3989	10.375				chr11	HSRC3972	14.7825
LG08	HSRC3993	10.738				chr11	HSRC3973	14.9276
LG08	HSRC4011	5.001				chr11	ZM0781	14.9426
LG08	HSRC4018	5.001				chr11	HSRC3978	15.0975
LG08	Marker1787422	83.208				chr11	HSRC3983	15.2705
LG08	ZM0781	10.584				chr11	HSRC3984	15.3476
LG08	Marker1735923	17.952				chr11	HSRC3989	15.4415
LG08	Marker1771424	19.114				chr11	HSRC3993	15.5973
LG08	Marker1809655	17.862				chr11	HSRC4011	16.8044
LG08	Marker1846037	18.851				chr11	HSRC4018	16.85
LG12	HSRC2492	46.788				chr12	Marker3309795	1.16543
LG12	HSRC4029	73.777				chr12	HSRC4695	6.20079
LG12	HSRC4044	61.861				chr12	HSRC4689	6.4313
LG12	HSRC4056	61.728				chr12	HSRC4653	8.1267
LG12	HSRC4064	61.827				chr12	HSRC4649	8.71453
LG12	HSRC4080	57.392				chr12	HSRC4643	9.14383
LG12	HSRC4083	56.798				chr12	HSRC2492	11.8116
LG12	HSRC4099	53.553				chr12	HSRC4029	12.8724
LG12	HSRC4126	33.078				chr12	HSRC4044	13.6606
LG12	HSRC4136	32.008				chr12	HSRC4056	13.7357
LG12	HSRC4138	32.151				chr12	HSRC4064	13.8253
LG12	HSRC4643	25.283				chr12	Marker1655522	14.2834
LG12	HSRC4649	21.873				chr12	Marker1709141	14.8332
LG12	HSRC4653	12.836				chr12	HSRC4080	14.8819
LG12	HSRC4689	7.92				chr12	HSRC4083	14.9596
LG12	HSRC4695	7.92				chr12	HSRC4099	15.4829
LG12	Marker3309795	0				chr12	HSRC4126	18.1205
LG12	Marker1655522	60.301				chr12	HSRC4136	18.4709
LG12	Marker1709141	58.219				chr12	HSRC4138	18.6421

## Sheet: Table S3
Supplementary Table 3. The primers used in this study
Name	Forward primer sequence (5'>3')	Recerse primer sequence (5'>3')	use
HSRC2751	ATGACCTGGAAGACAAGTGG	GTAGGCAAAGGAGGCAATC	Linkage Map
HSRC2753	CAGAAAATCTAATCGGCGGTC	CCTTCACTCGGAAGAATGCTATC	Linkage Map
HSRC2760	GTCAACTCAAGACCCATTCAAAG	GATTCCTCACTGACATTGTAAACC	Linkage Map
HSRC2763	CAAAAATTGTTGTTCATTGTCC	CTCCCCTATTCGGTCTGG	Linkage Map
HSRC2777	CCCTGTTTGGGATGATTTG	CGTGGGTTGTGGTCTGTAAG	Linkage Map
HSRC2783	GGCAATCAAAGGCGTAAAG	CAAAAGACCAGACTAGCAAGG	Linkage Map
HSRC2786	GTTCAGGTTTCCTTCCACTTTC	CGGTGCGGCAATCTTG	Linkage Map
HSRC2792	CTGTTTGTGAGTGTAGAGCGTG	GAAAAAAATCTGAGTCATACTGTCC	Linkage Map
HSRC2796	AGCCAGCCTCCATCTCAG	ACCTAGTTGCCCATTGTGC	Linkage Map
HSRC2869	AACGTATAAACACTCCTTACATCC	AGAACAGCTCAAAATTCCTCAA	Linkage Map
HSRC2880	AACCCACAAGAACACAGAGG	TAAGAATCGGACAGGAGGAG	Linkage Map
HSRC2888	ATATCTGCACCCCGTTATACCCAT	CCCCTCTGAACTCAAACACTCCTC	Linkage Map
HSRC2923	AGGGAAAAGGAAAGAGGGAGTA	TGATTAAGAAAGTTGGCAGATG	Linkage Map
HSRC2927	GGATTCATTTTAGCCTCATCATTG	GTCTTTGGTGGTTAGTCTGATTGC	Linkage Map
HSRC2931	AGGAAGAAGGGGTGAAAGG	GTTGGCTGTTAATCAGTGGC	Linkage Map
HSRC2935	TCCACTTGTTTCGTTGCTTAC	CTGTCATTACTCGGAAGGGTC	Linkage Map
HSRC2940	GTCCTCGCAAAGCCAATC	CAACTGTCCCCATCATCAAC	Linkage Map
HSRC2961	TGACCCGTTATGGTTAGAGC	CTATCAACAAAATGTAGCCCC	Linkage Map
HSRC2979	GACCGTTCCTATATGGGAGAC	AGTTGTTACCTGACCAAAATGAC	Linkage Map
HSRC2985	GGTTTGATATTGGAATTGGGGGAG	TCATAGCTAGGAATGCGATGGGTC	Linkage Map
HSRC3005	CCCCTAATGGCTTTTCCTC	CCACTGGCCTATCTTTGTCC	Linkage Map
HSRC3038	CTGATTTTAGTAGTTGTGGGCG	CATAATGGGACTAACGAAAGAGG	Linkage Map
HSRC3107	GCCTCATCCTTATGTCCACTAC	GATCGACGAGCGTTCTGTC	Linkage Map
HSRC3135	AGTTACTGGTTGCTTCCTTTG	ATGCTGTCCATTTTTGCTTAT	Linkage Map
HSRC3143	GAGAAAAGGAGATGGTCGTGG	CAAACAGAGAGGTCGGTGAGG	Linkage Map
HSRC3152	GCTTCATTTCCACTCCGC	GCTCAGCCACTCTGTATTTTG	Linkage Map
ZM0802	TTATAGGACTACGGCATGTTG	AAGAAGCGATGAATCTAACG	Linkage Map
HS0270	TTCGTCAAAAGGAGTTGTGC	CAGAGGTCACCATTGACGAG	Linkage Map
HSRC0804	CGGGCATCGCAAGTTTTC	TGGATACCACCAAGTTTGTCTGA	Linkage Map
HSRC0813	ACATCATTCCCTTTGGCTCT	CTGTTTCTCCATCTGCTTCC	Linkage Map
HSRC0814	CTCCACCTTCCAAATTCATCTT	GCCCTTCAACCGCATCA	Linkage Map
HSRC0845	CTGCGTGAAGCAATCCCTAC	GGACAATAGATTTGGATCTGAGG	Linkage Map
HSRC0846	GTTGCCCACCTAAACATCCA	AGCTTCCTCGTATTCTCCAT	Linkage Map
HSRC0870	CCTTATCGTAGCCCTTCAGTTC	CTTTTCTTTCACCTTTGTAAACCAG	Linkage Map
HSRC0884	TTCCACTCCCTTTGTTCTTACTG	AAACGGCAACTGTGATCTTTG	Linkage Map
HSRC0906	CATTATGCCAGTCTACACCCTTC	AAGTGTTGTTTGTGCCTAAGATTC	Linkage Map
HSRC0923	CTTCAGACACCTCTATAAACAAGCC	GTCCTCCGCCTCGTAAACC	Linkage Map
HSRC0950	CCTTTCTTCTTCTAAATCTGCC	CACCCTAGTTGTCCATGTTCCT	Linkage Map
HSRC0958	CTTCCCTAGCAAACCTCTGT	AGTCTTTCCACCCATCCATA	Linkage Map
HSRC0960	GGTCGATAATCAAGAAGAAGCG	GAAGCAAAGGAGGAAATGTGG	Linkage Map
HSRC0963	CCCACCTATCTGAATAAGCC	CATCCCATGCAAATCAAACC	Linkage Map
HSRC0965	CAAGAATCAAAGAAACGAGAAGAAC	CAAAAACTCCTACTGTCCACCAC	Linkage Map
HSRC1000	CTTTATTATGACCAAACCACCCT	TCACATCCCATCCATCCACT	Linkage Map
HSRC1002	TCCTCCAACTGCCTATCACT	GACACGCCACCATTAACACC	Linkage Map
HSRC1042	TCATCCAGCGAGCCTAACG	TCCACTTGCCCATCCCAC	Linkage Map
HSRC1059	TCATCGCTGCTTCCACCTTAG	ACATTTGAACCCAATCCCTCC	Linkage Map
HSRC1099	CAGTTCCATTCCGTCTCAA	ATTTCACTTTCTTTCCCTC	Linkage Map
HSRC1111	CAGTATGACTCGGATGAGGATGC	GAGGGCGGTTTGGGTAAGC	Linkage Map
HSRC1124	AATCCTTTTCCATCTTGTTG	TAGTTTCCCTTTGGTTTTCT	Linkage Map
HSRC1142	TGAAATGGGAGTGGAAAGAGT	AAGTGATTAGGCAATAGGGTT	Linkage Map
HSRC1205	CCGAACTTCTAGGGCGTG	ACCTCTTGGCTTGGGGAC	Linkage Map
HSRC1215	GGAAACGACGGATTTGATG	GGGTTCGGGTGAGCTGATT	Linkage Map
HSRC1231	GCAGTTCCCTTTAGGCTTCC	GCAATGTAGGTAACGGCTTGA	Linkage Map
HSRC1249	TTATGCTGCCAGATATTGC	AGTCTTTGTCTTCGTCCTC	Linkage Map
HSRC1253	CATACTCGAGAATGTGATGATGATTG	CTTGACAGACTGAGGAGGTAAAGAAC	Linkage Map
HSRC1258	CTGCAAGTGATGGGAAAGTA	GGGTTAAACAACAAAAGGAG	Linkage Map
HSRC1281	TGATGCGTGATGTTTATTCC	GTCAAGCACTCTGCCCTATT	Linkage Map
HSRC1289	CAAACCAAGAAAGATTCAAAGCAAC	ACATTCAAACCCCTACGCCAC	Linkage Map
HSRC1293	GGGAAATCGTGAAAGTTCTGTAT	AAGCGGCTCACATTGGTTC	Linkage Map
HSRC1311	TTTGATAGATTGAAGCTCGT	ATGTTTGATGTTGGGATTTGG	Linkage Map
HSRC1333	CCCTTTTGAACTTTTATGTCT	CTTTTACTGTCGATTTTATGC	Linkage Map
HSRC1350	TGGAGGGAAAAGTCATTAAAGCAG	TGGGGTCAAATCAACTCAGCAT	Linkage Map
HSRC1351	TTACGCCTAATAACTCTTCC	TACAGCATCATCTGCAACCT	Linkage Map
HSRC1398	TCTTCTTGCTTGTTCTTTCA	AGCCCACTACCAATCTCACT	Linkage Map
HSRC1413	CCAGCAAAAGAAAGGAATAAAGG	CAAAATCAACAAAAGGGCAGAC	Linkage Map
HSRC3698	GCATTAGAACCGTAGGATTTGA	CGCTGCTCGCATTTGG	Linkage Map
HSRC3706	CTCATTTCTTTTTCTCCCTTGTC	CCAGCGAGTAATTCCATCTTC	Linkage Map
HSRC3736	TGGACAATTTCATTTCACGG	CCAATCTCCTTCCCTGCC	Linkage Map
HSRC3750	CAATGATTCCCTAAGTCCCTC	CTTTCTTCTCTGCTGATTGGC	Linkage Map
HSRC3770	TTGAGATGAGATTGGTTCATCA	GGCAAAAGTACTGTCCTCCTAG	Linkage Map
HSRC3775	ACATCGGTCAGCAGAATCAG	CCCGAACCCATTAAAATTG	Linkage Map
HSRC3783	CCTCTCCCGTTCCTTTCAC	CTCTTCCACCTTCACCTTCG	Linkage Map
HSRC3796	CTAGTTTTGGTGCCCCGA	GGAAGCGTGTTACATTAACCC	Linkage Map
HSRC3844	GCACCTAAAAATACCCTTACAAC	CCACACTCAACAAGATAAAAACTC	Linkage Map
HSRC3860	AGAAAGAAAGCGCGGGTGAAGTG	ATGGGCGTGGGGTGGAGTAGTAG	Linkage Map
HSRC3907	TAGGTGTAGGGAGGAGTAGCAG	AACATGGGGAAAAAATTGAGGT	Linkage Map
HSRC3916	GACATTGTAAGTATGATGGGACC	CCTCAGTGCCAGGAAAGC	Linkage Map
HSRC3966	GAACAAAAGCACCATTACCAGA	CGGAAACTATACAGAGCGAGTC	Linkage Map
HSRC3972	GAAAGAAATGAGTTTGTGGGC	AACCAAAACTTGATGGCACTC	Linkage Map
HSRC3973	CTTAGTCGTCATCCTCAATCAAC	GGAGTGTGTATGCAATTCTGG	Linkage Map
HSRC3978	ATCTTGCCAGCGTCGTTAC	TCCATCTTACTCTGTTTCCACC	Linkage Map
HSRC3983	TTAGGGTCGCATTTTGTTGGCTTG	CTGTCTATATCTTGGGCGCTTGGT	Linkage Map
HSRC3984	CTTCCTTTCCTTCACTCTTCAA	GGAGCAACAAAGAGTGGTAGAG	Linkage Map
HSRC3989	CTCCACTCTGTCAGTGCTCC	CATGCAATTCCATTCATCTTC	Linkage Map
HSRC3993	CAAGGTTTACCAGATGCTGC	CAACTTAGTACTTACCCATCCAAC	Linkage Map
HSRC4011	ACCGCAAACCAAACTGAAC	AGAGTGCTAACCGCCCTG	Linkage Map
HSRC4018	CTACACCTACCCCAACAAACC	ACAACCAACCTGTGCCAAC	Linkage Map
ZM0781	CTTCAGCAGAGTCCATAATTG	GTGGTTGTTCACTTGTCAGAT	Linkage Map
HSRC2492	TGACTCTCCCACCAACCTACCAT	CTACTCCCCCCACACTCATCTCT	Linkage Map
HSRC4029	TGGTTCCTACCTTTTTTCTTTAT	GTCATTTTCTTCCATCTTTCTTG	Linkage Map
HSRC4044	TCTATTTCGTCACCATCCTCC	CTGTTGATTTCAACTCCATTGC	Linkage Map
HSRC4056	CAAATAATAGTATGTTGGGGTCAG	GGTCGGGTTTCAGAGTATAATG	Linkage Map
HSRC4064	GAATTTTCGGGGTTGTGCTAT	GCTTTTTTCTCTCCTGGGTTA	Linkage Map
HSRC4080	GGACCTTTATTTAATCTGGGC	CGACACGTTCATCTCATCAAC	Linkage Map
HSRC4083	TCTTCACGTCCTCCCTCAAAC	AACCAACTCCAACATTACCGC	Linkage Map
HSRC4099	TCATTCACTTTCCATCCCATT	TTTGATACATTCAGTCTTACGTCC	Linkage Map
HSRC4126	AGCCATCCTAAAGAATCCACAACC	CATATTTCCAAAACACAGCCCACA	Linkage Map
HSRC4136	CCCCAACTAATCCATTTACACT	GATAAATCCCCACCACGG	Linkage Map
HSRC4138	TTCCTCCTCCCCTTCTCAAAAC	CATCAATTCACCACCACATCCT	Linkage Map
HSRC4643	CCCACTCGTGTTACCTGATG	CGCAAGATGGCTCTTTCTC	Linkage Map
HSRC4649	ACATCTTTCTTTCACCTGCTCC	TGCCTTTTTCATTCAACTCAAC	Linkage Map
HSRC4653	GTCCCACTTTTGATAGTTGAGATG	CGAAGAAGGGTTTACTTTCCG	Linkage Map
HSRC4689	CTCCTTGTTCCATTGATTAGACC	CGAGTCCAAGTTAGATGTCAGAA	Linkage Map
HSRC4695	GGAACCGTTTATGTATCTTGGC	TGTGTGATTTTGTATTTGGGGA	Linkage Map
SiTUB	TGGTGACCTCAACCACCTCAT	TGACAGCGAGTTTCCTGAGATC	RT-qPCR
Sin05626	ACGGTGTATGCTCCGGGGTG	AGTAGTATTGGGCGGTTGTCCTAAGATC	RT-qPCR
Sin05627	ACGATGGGAATCCACCGCC	ACTAGTTAACAGATCTTCGGCCTCCG	RT-qPCR
Sin05626-RIL	TCTGAGCCGCATTCAACATACG	CGACGACACGACTAACTTCCAAAG	RIL population
Sin05627-RIL	TCTCATTCCATATCCCTCCCTCC	CGGTGCCACTTTCTCTTTGGC	RIL population
SiFTL-F/R	tctgatcaagagacaggatccATGGATATAAACTCACGAG	gcccttgctcaccatggatccAGATCTTCGGCCTCCAGTCCC	C15
SiHd3a-F/R	tctgatcaagagacaggatccATGGCAAGACAAATTAGGGACC	gcccttgctcaccatggatccGTTAACAGATCTTCGGCCTCC	C15

## Sheet: Table S4
Supplementary Table 4. QTLs for flowering time detected with four populations across six environments.
Population	Environment	QTL1	LG	Position (cM)	Left marker				Right marker				LOD	PVE (%)	Add. effect
					ID	Position (cM)	Chromosome	Location (Mb)	ID	Position (cM)	Chromosome	Location (Mb)
F2	2019SY	qFT_LG08-1	8	17.3	ZM0781	13.81	chr11	14.94	HSRC3916	24.03	chr11	13.94	7.01	18.87	-1.9777
		qFT_LG12-1	12	52.1	HSRC2492	47.44	chr12	11.81	HSRC4029	52.13	chr12	12.87	7.18	17.16	2.1752
F2:3	2020SY	qFT_LG01-1	1	9.3	HSRC2777	3.75	chr8	1.18	HSRC2792	9.49	chr8	2.06	4.24	7.05	0.175
		qFT_LG01-4	1	73	HSRC3107	64.66	chr8	27.68	HSRC3135	74.16	chr8	28.7	3.85	10.41	3.4944
		qFT_LG08-4	8	25.4	HSRC3916	24.03	chr11	13.94	HSRC3907	28.23	chr11	13.58	14.65	29.36	-2.2736
		qFT_LG12-2	12	53.6	HSRC4029	52.13	chr12	12.87	HSRC4044	57.59	chr12	13.66	3.31	5.53	1.0382
BC1	2014SY	qFT_LG01-2	1	11.9	Marker486089	11.89	chr8	1.813	Marker442020	11.92	chr8	1.76	48.18	28.11	6.9573
		qFT_LG01-3	1	12.9	Marker418198	12.9	chr8	2.38	Marker533114	13.01	chr8	2.6	41.19	20.76	-5.9795
		qFT_LG08-2	8	17.9	Marker1809655	17.86	chr11	13.56	Marker1735923	17.95	chr11	13.86	25.15	9.54	-4.053
		qFT_LG12-3	12	58.6	Marker1709141	58.22	chr12	14.83	Marker1655522	60.3	chr12	14.28	8.72	2.55	2.1217
BC1F2	2018NY	qFT_LG05-2	5	103.1	Marker878412	103.1	chr3	26.22	Marker955810	103.29	chr3	26.2	7.23	7.72	-4.1092
		qFT_LG08-3	8	19.1	Marker1846037	18.85	chr11	13.82	Marker1771424	19.11	chr11	13.82	34.08	57.55	-11.2708
		qFT_LG13-1	13	75.5	Marker1550818	75.49	chr2	5.03	Marker1433326	83.06	chr2	4.53	3.67	3.71	-2.8637
	2018PY	qFT_LG05-3	5	106.5	Marker962681	106.4	chr3	26.85	Marker735393	106.51	chr3	26.78	5.56	9.3	-4.0564
		qFT_LG08-3	8	19.1	Marker1846037	18.85	chr11	13.82	Marker1771424	19.11	chr11	13.82	19.68	41.5	-8.5721
	2018LH	qFT_LG01-5	1	96	Marker397024	95.99	chr8	25.01	Marker469296	96.57	chr8	24.83	3.47	4.47	-2.5756
		qFT_LG05-1	5	94.2	Marker685422	94.15	chr3	24.31	Marker705113	94.25	chr3	23.47	5.27	7.14	-3.2083
		qFT_LG08-3	8	19.1	Marker1846037	18.85	chr11	13.82	Marker1771424	19.11	chr11	13.82	24.67	45.14	-8.0812

## Sheet: Table S5
Supplementary Table 5. RNA-seq reveals the DEGs in candidate region.
geneId	FT03-S1-1	FT03-S1-2	FT03-S1-3	FT03-S2-1	FT03-S2-2	FT03-S2-3	FT03-S3-1	FT03-S3-2	FT03-S3-3	FT03-S4-1	FT03-S4-2	FT03-S4-3	FT03-S5-1	FT03-S5-2	FT03-S5-3	FT03-S6-1	FT03-S6-2	FT03-S6-3	FT03-S7-1	FT03-S7-2	FT03-S7-3	FT03-S8-1	FT03-S8-2	FT03-S8-3	FT08-S1-1	FT08-S1-2	FT08-S1-3	FT08-S2-1	FT08-S2-2	FT08-S2-3	FT08-S3-1	FT08-S3-2	FT08-S3-3	FT08-S4-1	FT08-S4-2	FT08-S4-3	FT08-S5-1	FT08-S5-2	FT08-S5-3	FT08-S6-1	FT08-S6-2	FT08-S6-3	FT08-S7-1	FT08-S7-2	FT08-S7-3	FT08-S8-1	FT08-S8-2	FT08-S8-3	Length
rna-Sin05595	0.04	0.06	0.03	0.12	0.05	0.03	0.18	0.03	0.08	0.1	0.07	0.07	0.05	0.1	0.07	0	0.03	0.04	0.11	0.03	0.11	0	0.06	0.03	0.31	0.35	0.38	0.22	0.06	0	0.04	0.09	0.36	0.34	0.23	0.26	0.26	0.37	0.08	0.07	0.19	0.25	0.02	0.1	0.13	0.11	0.22	0.14	4584
rna-Sin05598	0	0	0	0	0.24	0	0	0	0	0	0	0	0	0	0	0	0	0	0	0	0	0	0	0	0	0	0	0	0	0	0	0	0	0	0	0	0	0	0	0	0	0	0	0	0	0	0	0	633
rna-Sin05599	4.92	7.47	4.53	14.93	12.65	13.46	21.17	17.63	20.54	34.1	34.62	34.99	24.69	25.2	20.1	26.3	20.23	20.64	35.72	28.51	35.84	18.64	22.7	22.61	3.81	5.2	5.37	7.56	5.58	7.59	4.15	4.37	4.95	1.58	1.04	0.79	0.59	0.79	0.65	3.57	2.18	2.79	4.29	4.47	5.26	3.15	2.82	2.68	2051
rna-Sin05600	2.3	3.69	3.13	1.97	2.23	1.75	0.57	0.78	0.53	0.28	0.31	0.55	0.36	0.16	0.41	0.28	0.26	0.12	0.84	0.98	1.24	0.48	0.51	0.46	4.5	3.75	2.97	0.7	1.27	0.95	0.69	0.76	0.73	2.26	2.3	2.16	2.06	2.58	3.08	2.75	1.65	2.29	1.23	1.4	1.68	1.66	1.22	1.17	3402
rna-Sin05601	33.58	28.09	28.72	122.48	114.93	121.74	73.15	65.77	71.84	49.91	59.9	58.77	60.34	57.35	58.29	41.47	45.81	45.06	31.25	28.29	31.17	16.94	21.83	19.51	14.72	15.81	19.33	12.45	11.56	10.5	26.31	24.97	26.94	116.59	118.18	114.75	73.06	90.24	87.56	10.64	14.22	15.8	18.86	15.2	14.58	10.77	8.35	11.97	1427
rna-Sin05602	0.71	0.28	0.38	0.91	1.72	0.74	0.17	1.04	1.28	0.27	0.18	0.34	0.26	0.48	0.16	0.26	0.46	0.32	0.17	0.31	0.17	0.12	0.55	0	0.16	0.47	0.37	0	0	0	0	0.45	0.16	7.21	12.48	7.53	5.17	5.27	4.79	0	0.18	0.36	0	0	0.26	0	0	0	615
rna-Sin05603	361.9	391.81	406.7	381.14	390.77	415.34	319.23	306.69	303.28	198.01	168.13	169.59	165.24	176.73	194.29	175.1	192.96	187.27	152.08	149.07	145.65	277.82	254.21	286.21	569.98	414.25	406.09	226.6	306.9	244.5	367.3	335.1	303.85	782.04	717.27	777.15	712.09	646.2	696.55	379.17	353.66	312.54	309.39	329.07	276.64	276.03	288.38	274.78	604
rna-Sin05604	18.96	23.01	16.84	18.31	19.46	15.31	16.55	13.61	12.33	17.23	28.05	26.14	19.36	20.41	17.01	24.11	20.4	20.51	25.5	22.81	27.85	9.66	11.02	9.06	22.24	26.35	24.65	26.09	23.47	25.56	14.65	14.65	17.21	8.47	9.74	8.73	13.26	12.91	12.59	17.23	16.51	19.24	16.89	14.92	15.56	13.66	11.9	9.46	2200
rna-Sin05605	1.81	1.44	2.66	3.02	3.57	1.65	1.18	2.09	2.24	1.56	2.36	2.16	1.55	1.99	0.75	2.27	1.8	2.12	2.46	2.07	1.95	2.09	2.61	2.39	3.79	3.66	2.45	0.77	1.11	0.91	2.24	3.18	3.61	4.47	2.48	3.15	4.86	3.17	2.78	2.92	2.52	3.28	4.01	2.38	3.42	2.78	2.11	2.42	723
rna-Sin05606	1.89	1.58	1.99	2.79	2.41	3.1	0.5	0.47	1.03	0.4	0.34	0.15	0.45	0.47	0.37	0.25	0.26	0.27	0.39	0.23	0.5	0.83	0.74	0.97	3.3	3.21	3.4	0.73	0.83	0.61	0.54	0.38	0.53	4.19	4.42	5.22	4.24	4.71	4.59	1.18	1.68	1.29	0.64	0.95	0.37	1.09	0.91	0.99	2055
rna-Sin05607	0	0	0	0	0	0	0	0	0	0	0	0	0	0	0	0	0	0	0	0	0	0	0	0	0	0	0	0	0	0	0.18	0	0	0	0	0	0	0	0	0	0	0	0	0	0	0	0	0	610
rna-Sin05608	10.8	8.66	13.46	7.56	9.37	6.96	4.53	3.31	3.54	2.33	1.85	1.91	2.19	2.18	2.78	1.46	1.79	1.39	2	2.03	2.36	3.48	3.41	4.93	18.76	11.63	11.31	5.11	7.45	5.13	2.33	2.02	2.12	8.11	7.96	8.28	9.36	10	9.09	8.7	8.02	8.57	4.07	3.7	3.23	6.57	4.51	6.5	2700
rna-Sin05609	17.74	25.79	16.38	18.21	19.62	17.6	12.76	11.24	12	13.29	15.66	14.37	12.61	11.96	10.98	15.29	12.68	12.09	15.84	14.5	20.57	11.66	12.28	12.39	30.31	29.95	26.72	12.95	12.37	13.2	17.76	18.68	19.82	22.05	22.79	21.17	22.63	23.83	27.16	20.45	18.05	19.1	18.63	17.17	18.04	16.02	13.57	13.22	5859
rna-Sin05610	2.7	3.32	2.81	4.49	4.19	3.19	4.88	3.88	3.78	4.11	6.3	5.4	3.95	5.33	3.31	5.85	5.76	5.77	7.41	7.23	9.36	3.9	4.71	3.92	6.93	7.88	5.9	3.28	3.65	2.97	5.68	6.87	7.6	4.49	4.19	4.42	5.07	5.92	5.22	6.91	6.05	5.85	6.67	6.12	7.27	5.38	5.75	4.06	1609
rna-Sin05611	2.68	2.63	1.25	3.27	3.23	2.18	1.26	2.41	2.1	2.48	1.32	2.36	1.64	1.99	1.39	2.95	3.04	2.38	2.68	1.54	2.06	2.11	1.9	1.79	3.88	2.74	2.3	1.84	0.88	2.69	3.78	2.45	3.7	6	6.23	5.01	4.3	4.82	3.55	2.02	3.79	4.73	3.85	5.38	4.11	4.88	3.88	2.96	537
rna-Sin05612	2.51	2.43	2.72	1.73	1.63	1.78	0.29	0.22	0.38	0.24	0.21	0.2	0.27	0.42	0.28	0	0.14	0.38	0.44	0.46	0.54	0.61	0.78	0.48	4.99	3.39	3.25	0.97	1.31	0.84	0.64	0.71	0.49	1.43	1.82	1.59	2.5	1.93	1.84	2.54	2.11	2.44	1.16	1.8	1.29	1.35	0.96	1.03	1547
rna-Sin05613	12.21	9.32	10.75	23.47	22.33	17.69	11.18	8.57	9.1	6.65	8.32	11.16	4.15	5.74	4.19	9.07	11.06	12.06	8.84	8.48	7.5	7.15	6.61	5.26	29.34	36.99	35.03	6.29	4.56	4.78	12.01	13.62	12.53	31.81	35.64	32.07	37.89	39.96	37.17	13.66	14.75	16.33	20	14.75	16.47	13.37	12.08	12.08	906
rna-Sin05615	80.25	92.77	71.25	81.14	75.4	73.75	21.37	16.86	18.02	7.8	8.52	9.09	13.05	12.14	12.87	16.19	13.65	15.73	8.76	8.44	9.34	13.02	14.31	13.42	1.54	0.72	0.73	0.11	0.23	0.06	0.3	0.1	0.16	1.59	1.98	2.16	1.99	1.68	2.17	0.16	0.12	0.12	0.2	0.08	0.31	0.21	0.28	0.54	1410
rna-Sin05616	84.27	157.85	64.55	60.46	61.52	61.85	68.77	70.61	69.51	97.13	107.12	104.15	78.9	76.44	71.55	105.32	78.64	86.76	121.16	105.77	116.63	44.63	49.1	44.49	49.89	55.45	53.42	85.96	78.54	89.4	72.85	76.54	78.92	30.35	27.19	28.24	31.84	30.81	39.25	81.25	65.65	78.06	64.87	73.85	68.82	80.96	87	53.72	1284
rna-Sin05617	3.58	4.24	3.58	3.7	3.48	2.67	2.09	1.57	1.82	6.61	6.04	5.15	2.38	2.16	1.84	5.16	4.77	4.89	5.75	4.63	5.73	1.26	0.76	0.92	5.87	5.63	6.25	7.35	7.75	6.82	4.04	3.93	3.89	0.75	0.66	0.96	0.68	0.44	1.05	1.36	1.46	1.32	1.8	2.07	2	3.83	2.9	2.16	1807
rna-Sin05618	6.16	10.37	7.59	8.32	9.63	10.88	0.35	1.33	1.44	1.2	0.49	1.43	0.73	1.76	1.54	1.1	1.38	0.22	0.8	0.86	0.8	0.17	0.48	1	13.84	14.14	10.69	0.79	1.35	1.15	1.36	0.83	0.68	21.55	19.06	20.36	13.03	13.66	11.94	0.79	0.5	0.76	0.41	0.7	1.1	0.7	0.78	0.43	788
rna-Sin05619	12.62	17.58	10.92	11.53	14.43	11.29	11.53	8.71	8.42	7.14	6.43	8.22	8.83	7.48	8.18	9.35	7.94	8.39	11.07	10.25	12.42	6.51	8.27	7.34	12.62	11.73	9.82	6.65	8.02	7.29	9.33	9.58	8.72	12.91	13.95	12.34	12.9	13.03	11.75	11.35	10.91	12.28	8.68	10.58	8.04	10.95	9.51	8.62	2418
rna-Sin05620	0.97	1.45	1.29	2.01	1.66	1.21	1.23	0.73	0.88	0.9	1.03	1.46	0.98	0.67	0.45	1.07	1.24	1.1	3.05	2.4	3.33	0.73	0.83	1.28	2.15	4.12	3.16	1.07	0.72	0.83	1.24	1.22	1.16	1.14	1.21	1.31	1.55	1.87	1.44	0.63	1.1	0.94	1.03	0.54	1.03	0.54	0.77	0.74	2442
rna-Sin05621	7.94	12.09	8.91	10.44	10.81	8.69	4.85	5.19	3.93	5.24	4.65	5.35	3.47	2.81	3.13	4.85	4.13	4.59	4.07	4.81	5.82	1.62	1.77	1.69	10.69	9.54	8.63	2.89	3.5	3.34	4.24	4.22	4.83	10.74	11.96	10.27	10.07	10.23	9.14	3.23	3.04	3.74	2.63	3.02	2.53	2.88	2.89	2.86	1952
rna-Sin05622	3.53	2.99	3.54	4.11	4.52	4.8	5.07	4.85	4.86	4.07	4.11	4.32	5.14	5.33	4.67	6.25	5.8	6.7	5.12	4.18	4.31	7.09	7.56	7.44	8.7	7.2	5.84	5.13	5.89	4.51	12.22	10.72	11.22	13.59	13.97	14.11	14.01	14.27	13.6	14.13	13.57	13.93	14.42	13.06	13.39	14.12	14.14	13.56	2283
rna-Sin05623	0	0	0	0	0	0	0	0	0	0	0	0	0	0	0	0	0	0	0	1.06	0	0	0	0	0	0	0	0	0	0	0	0	0	0	0	0	0	0	0	0	0	0	0	0	0	0	0	0	462
rna-Sin05624	8.52	6.97	7.42	8.02	7.86	8.09	10.21	10.84	9.91	16.78	20.15	17.45	12.32	12.47	11.15	18.93	20.82	19.61	14.58	12.96	13.59	15.56	13.87	14.94	8.87	7.67	6.66	9.43	10.4	11.34	21.11	21.42	22.03	8.39	9.16	8.61	8.8	9.74	8.23	15.07	16.61	14.44	19.33	17.47	19.09	15.48	15.58	15.35	2504
rna-Sin05625	191.69	206.75	188.16	197.31	201.4	182.87	118.61	102.89	102.24	76.69	85.33	91.97	105.06	100.27	86.83	88.19	82.45	82.38	100.92	88.97	105.99	56.62	66.58	58.9	176.03	209.59	209.85	115.03	105.64	108.92	49.26	43.52	47.28	132.75	143.27	152.7	147.71	168.51	152.96	65.69	65.4	72.88	52.55	52.64	54.26	84.97	82.97	73.9	2422
rna-Sin05626	0	0	0	0	0	0	0.12	0	0	0.29	0	0.12	0.09	0.23	0.34	1.58	1.19	2.13	1.17	0.67	0.24	0.35	0.19	1.01	0	0	0	0	0	0	0	0	0.12	0	0	0	0	0	0	0.12	0	0	0.16	0	0	0	0	0	795
rna-Sin05627	0.1	0.16	0.07	0.13	0.21	0.21	1.96	1.74	1.11	6.5	5.36	8.12	9.09	8.82	9.18	136.49	153.36	141.09	52.64	50.16	57.14	43.05	43.82	40.75	0	0	0	0.28	0.2	0.37	0.6	0.76	0.55	1.42	1.22	1.13	2.23	2.17	1.59	12.82	14.23	21.82	41.28	45.43	42.62	58.02	49.59	60.84	921
rna-Sin05628	0.16	0	0	1.27	0.77	1.78	2.85	1.6	2.17	0.9	0.64	0.23	1.13	0.57	1.22	5.05	5.24	3.45	5.16	5.27	5.6	4.04	3.07	3.92	0.07	0	0.08	0.29	0.48	0.3	0.97	2.71	2.29	1.32	4.51	1.44	0.23	0.32	0.56	0.15	0.32	0.41	0.32	0.46	0.54	2.74	2.29	0.93	1092
rna-Sin05629	0	0	0.03	0.02	0	0.02	0.07	0.03	0	0	0.07	0	0	0.1	0.03	0	0.03	0.03	0.15	0.06	0.3	0	0	0	0	0.03	0.04	0	0.04	0	0.12	0	0	0	0	0	0	0	0	0	0	0	0	0	0.03	0.08	0.12	0.13	2158
rna-Sin05630	1.45	1.53	1.24	1.26	1.29	1.22	1.52	1.21	1.3	1.58	1.62	1.79	1.46	1.43	0.99	1.95	1.86	1.87	1.93	1.89	2.57	1.25	1.52	1.6	1.98	2.5	1.75	1.23	1.35	1.35	1.89	1.85	1.73	1.43	1.59	1.59	1.36	1.57	1.75	1.76	1.48	1.76	1.92	1.54	2	1.71	1.72	1.58	6243
rna-Sin05631	0	0.3	0.11	0.05	0.05	0	0.21	0.06	0.16	0.06	0.3	0	0.17	0	0.07	0.17	0.19	0.13	0.28	0.2	0.21	0	0	0.07	0.07	0.19	0.15	0	0.07	0	0.3	0.19	0.21	0.43	0.28	0.21	0.36	0.37	0.15	0.07	0	0	0.1	0.21	0.11	0.64	0.3	0.22	1158
rna-Sin05632	0	0.1	0.08	1.21	1.4	1.49	3.46	2.33	3.14	0.99	0.65	1.39	0.93	0.8	1.07	1.33	0.98	0.64	1.28	1	0.83	1.14	2.05	0.65	0	0	0.12	0.05	0	0.28	2.47	2.27	2.2	12.38	8.17	9.6	4.58	5.44	6.44	0.49	0.9	0.49	0.76	1.19	1.11	2.43	2.23	3.83	1389
rna-Sin05633	0.04	0.01	0.04	0.04	0	0.01	0	0	0	0.05	0	0	0	0.02	0	0.02	0	0.03	0	0.04	0.04	0.01	0.03	0.04	0.04	0.13	0.04	0	0	0	0	0	0	0.02	0	0.02	0	0	0	0.04	0.02	0	0.01	0	0	0.02	0	0.02	4689
rna-Sin05634	12.28	10.17	12.68	9.03	10.08	9.07	9.77	9.14	7.19	10.01	8.77	8.08	4.84	6.18	4.82	6.74	6.93	8.41	10.25	11.87	11.2	8.64	8.89	7.38	20.78	20.7	15.83	14.82	24.29	15.54	10.68	9.53	12.69	12.25	12.34	11.81	12.41	11.82	10.03	19.08	20.27	17.23	13.83	14.18	12.48	13.1	15.22	14.18	958
rna-Sin05635	35.98	34.94	37.6	46.94	50.84	44.95	36.74	33.93	34.91	18.05	18.12	18.02	20.41	20.06	19.94	22.45	22.33	19.79	23.47	18.86	26.99	29.55	27.09	28.05	60.18	63.09	56.38	25.51	32.58	25.46	29.64	32.21	31.61	57.48	57.68	56.71	61.43	63.07	51.85	35.95	42.24	39.08	33.27	31.99	30.21	29.67	33.3	33.13	1994
rna-Sin05636	0	0.18	0	0	0	0	0	0	0	0	0	0	0	0	0	0	0	0	0	0	0	0	0	0	0.82	0.21	0.24	0.22	0.23	0	0	0	0	0	0	0	0	0	0.47	0	0	0.24	0	0	0	0	0	0	522
rna-Sin05637	0	0	0	0	0	0	0	0	0	0	0	0	0	0	0	0	0	0	0	0	0	0	0	0	0	0	0	0	0	0	0	0	1.08	0	0	0	0	0	0	0	0	0	0	0	0	0	0	0	279
rna-Sin05638	2.29	5.47	3.01	5	5.79	4.29	5.63	4.86	5.05	4.46	5.81	6.37	4.54	4.4	3.86	6.52	3.9	5.64	8.89	6.95	9.84	4.25	4.59	5.26	7.01	6.39	5.5	3.47	3.48	3.77	9.32	8.43	8.86	12.04	10.99	11.41	11.02	9.81	10.94	8.83	9.33	9.48	9.4	8.61	7.89	8.95	7.66	7.98	3490
rna-Sin05639	3.41	5.07	4.26	3.06	3.58	3.46	4.25	4.39	5.64	5.54	3.86	4.75	4.18	2.89	4.46	5.21	6.37	6.63	3.36	4.94	4.39	4.91	4.63	3.1	5.03	3.31	4.29	3.23	4.23	3.55	3.07	3.83	2.9	2.38	2.08	3.23	2.96	2.38	2.4	5.31	5.76	4.37	5.26	4.22	3.99	3.36	4.71	4.06	976
rna-Sin05640	0.12	0.34	0.09	0.1	0.15	0.06	0.2	0.1	0.17	0.07	0.18	0.26	0.25	0.11	0.13	0.45	0.16	0.22	0.74	0.56	0.54	0.08	0.09	0.11	0.32	0.26	0.25	0.14	0.09	0.11	0.43	0.74	0.7	0.35	0.45	0.23	0.29	0.39	0.33	0.3	0.49	0.34	0.79	0.54	0.45	0.43	0.31	0.21	2523
rna-Sin05641	1.43	1.52	1.53	0.69	1.13	0.82	1.4	0.99	1.69	0.62	0.57	1.09	3.03	2.61	1.65	5.75	4.65	6.26	13.83	13.04	12.43	5.4	5.02	5.81	0.5	0.45	0.37	0.24	0.57	0.34	0.63	0.44	0.43	0.44	0.53	0.34	0.96	1.08	0.78	1.36	1.13	1.39	1.29	0.7	0.93	1.63	1.59	1.47	1659
rna-Sin05642	10.05	11.42	9.85	14.24	12.89	12.47	12.15	12.06	11.49	9.08	9.69	12.72	7.71	8.96	6.91	16.88	15.43	12.53	22.02	21.02	23.5	9.72	11.16	11.97	22.15	22.25	20.07	8.62	9.39	10.62	16.84	20.74	17.08	17.47	17.47	18.42	16.61	18.4	17.76	13.28	15.74	16.39	21.33	18.18	19.84	16.66	16.07	15.4	1374
rna-Sin05643	1.93	0.46	1.73	1.27	2.13	1.21	2.24	0.97	0.69	0.75	0.7	1.26	1.3	0.99	1.18	2.11	1.72	1.54	1.65	2.15	1.99	1.25	1.21	1.68	8.58	7.28	5.01	2.31	3.47	2.2	3.09	2.78	3.42	2.92	2.97	2.52	3.54	2.77	3.37	5.77	5.62	6.03	4.63	4.87	4.9	4.7	4.83	3.73	1616
rna-Sin05644	1.82	3.76	1.55	2.05	2.15	1.17	1.39	1.11	1.28	1.34	1.88	1.74	1.51	1.14	1.35	2.97	1.68	2.49	5.29	4.95	5.86	1.29	1.67	1.17	2.58	3.6	2.03	1.14	1.23	1.3	1.81	1.88	2.41	1.94	2.05	1.55	1.84	1.36	2	3.19	1.58	1.55	2.2	1.86	1.95	2.68	1.98	1.56	2875
rna-Sin05645	7.46	7.84	7.49	11.06	9.96	9.68	9.79	9.16	7.64	6.29	7.55	7.76	9.04	9.75	8.03	9.07	8.46	8.08	11.65	12.4	14.15	8.5	11.02	8.64	10.63	11.73	9.89	3.96	6.24	3.52	11.01	11.76	12.25	13.86	13.7	12.67	15.65	14.92	14.19	10.91	12.12	10.45	11.48	12.41	12.65	9.41	8.76	7.45	1628
rna-Sin05646	2.73	3.08	3.46	4.38	3.94	4.09	5.29	5.31	3.84	4	6.51	6.77	3.79	3.44	3.56	5.18	5.02	4.73	7.14	6.97	8.21	3.64	3.81	3.92	8.59	8.59	7.04	4.17	4.94	4.2	10.53	9.59	12.68	8	7.61	8.33	9.12	8.42	9.23	7.81	10.86	10.15	9.51	8.27	9.58	7.38	7.36	7.59	2510
rna-Sin05647	4.26	6.13	5.28	5.35	2.67	3.71	1.63	2.33	2	1	0.53	1.42	1.18	0.95	1.9	0.59	0.34	1.19	0.74	0.58	1.49	2.08	3.12	1.93	2.8	2.68	3.03	1.72	1.72	2.62	1.74	1.8	2.34	3.51	4.12	5.78	5.17	6.98	5.06	3.28	4.28	5.73	2.85	2.85	3.56	5.69	3.6	2.93	746
rna-Sin05648	17.07	28.91	15.02	17.35	16.33	14.53	16.56	12.01	11.17	28.11	36.22	37.37	14.15	13.97	10.25	23.85	18.97	21.74	22.55	20.19	22.53	4.59	5.03	4.44	21.55	28.63	27.51	23.09	17.06	17.14	12.67	11.91	14.77	4.92	4.33	3.32	5.6	5.72	5.14	11.48	10.03	11.31	10.33	7.8	9.4	7.79	7.09	4.27	1792
rna-Sin05649	0	0	0	0	0	0	0.04	0	0.02	0.09	0.04	0.04	0.06	0.03	0.27	0.14	0.26	0.34	1.18	0.84	0.75	0.05	0.09	0.17	0.07	0	0	0	0.04	0	0.31	0.61	0.42	0.03	0.07	0.04	0.04	0.04	0.08	0.17	0.31	0.55	0.23	0.43	0.23	0.63	0.33	0.09	2048
rna-Sin05650	2.91	6.02	2.66	3.97	4.74	3.56	3.88	4.42	4.64	4.65	6.43	4.98	5.92	5.26	5.5	6.85	6.21	6.68	7.86	7.46	8.62	3.35	4.28	3.85	5.94	5.79	5.31	4.45	4.37	4.07	8.39	7.9	7.99	6.97	8.11	8.12	7.23	8.62	9.3	8.96	7.92	8.01	8.53	9.03	9.56	9.76	9.78	6.11	5154
rna-Sin05651	0.47	1	1.23	1.21	0.22	0.55	1.04	0.79	1.49	6.83	7.05	8.39	1.86	1.27	1.13	2.21	3.79	2.26	3.52	2.89	3.08	1.18	2.46	1.28	1.38	1.38	1.14	10.02	6.71	8.98	2.85	3.2	4.08	0.9	0.74	1.93	0.61	0.31	2.83	1.44	1.74	0.64	2.21	2.02	1.76	1.01	2.01	1.64	665
rna-Sin05652	0.86	1.01	0.82	1.91	1.94	1.19	1.71	1.46	1.41	1.47	1.42	1.87	1.78	1.63	1.84	2.06	2.31	1.97	4.2	3.91	4.64	1.16	1.85	1.5	1.14	1.43	0.9	0.79	0.67	1.16	1.79	2.48	1.77	1	1.43	1.33	1.52	1.64	0.9	1.76	1.91	1.6	2.35	1.65	2.46	1.24	1.17	1.42	3112
rna-Sin05653	8.57	12.83	7.22	29.1	25.11	23.58	25.27	20.64	21.23	13.4	22.2	21.22	10.74	12.39	8.11	20.1	15.08	15.7	48.84	44.56	53.44	9.68	13.26	9.36	12.84	16.4	15.2	5.58	6.3	6.09	13.62	15.28	15.53	32.74	30.9	28.51	24.43	30.71	33.92	17.76	12.97	15.25	14.74	12.69	14.11	10.78	9.43	7.74	2137
rna-Sin05655	4.73	4.34	5.78	11.66	11.01	11.91	17.36	14.27	13.41	10.14	10.1	12.42	7.99	8.62	7.06	10.85	8.37	10.67	13.33	10.62	11.94	9.45	10.4	10.76	17.1	21.99	15.8	6.52	8.31	6.48	15.04	12.34	12.94	10.28	10.24	9.46	11.78	9.67	9.7	13.67	12.68	10.77	9.96	8.5	11.15	13.41	11.2	12.1	1657
rna-Sin05656	0.84	1.7	0.66	1.01	0.97	0.75	0.53	0.66	0.41	0.28	0.5	0.75	0.36	0.39	0.21	0.42	0.53	0.47	1.26	1.22	1.47	0.46	0.56	0.42	3.07	3.8	3.25	0.6	0.52	0.48	0.66	0.51	0.79	0.54	0.71	0.52	0.53	0.73	0.9	1.23	1.12	1.04	0.62	0.67	0.64	0.78	0.52	0.41	3532
rna-Sin05657	2.16	3.5	1.66	2.1	2.5	2.04	1.37	1.74	1.67	1.21	1.42	1.65	1.81	1.27	1.25	2.25	1.89	1.71	2.09	2.03	1.83	1.08	1.5	1.36	3.47	2.5	2.39	1.12	1.79	1.18	2.15	2.08	1.92	3.77	3.14	3.03	4.24	3.66	3.68	3.33	2.48	3.76	2.39	2.73	2.44	3.05	2.37	2.38	3330
rna-Sin05658	17.14	20.47	17.59	20.41	16.45	19.84	20.4	18.16	16.96	13.89	14.28	16.96	16.3	14.88	12.55	19.17	19.03	18.46	16.63	15.31	20.01	18.21	20.96	16.8	25.81	25.01	24.16	13.65	16.04	13.82	22.99	25.06	24.55	26.9	27.73	28.83	29.66	34.03	30.4	29.24	28.09	28.73	26.68	26.57	25.14	24.27	24.71	22.49	2479
rna-Sin05663	0.27	0.47	0.42	0.52	0.47	0.31	1.19	1.02	1.25	0.37	0.54	0.44	0.61	0.12	0.24	0.51	0.59	0.37	26.82	24.86	23.24	0.09	0.46	0.16	0.16	0	0	0.04	0.05	0	0.05	0.11	0.04	0.29	0.21	0.17	0.22	0	0.05	0.12	0.14	0.05	0.03	0	0	0.06	0.04	0	1758
rna-Sin05664	28.93	26.14	29.43	31.32	32.21	28.92	49.11	48.89	47.01	56.86	57.33	58.43	57.84	49.35	51.74	52.63	57.6	56.82	47.2	35.31	50.64	51.97	57.7	53.73	24.3	24.27	25.58	38.74	35.55	35.5	64.45	59.93	61.68	36.63	36.63	38.39	36.5	40.2	37.22	51.1	54.16	63.52	53.19	53.22	54.89	42.94	46.01	46.24	1545
rna-Sin05665	12.28	17.03	10.91	15.37	16.64	13.81	11.69	11.7	11.04	9.18	10.43	10.7	9.35	8.38	9.28	11.41	10.4	11.31	10.01	9.23	10.79	9.26	8.71	10.48	21.93	23.57	22.45	9.29	10.11	9.62	12.76	12.66	14.38	17.65	18.37	18.58	17.97	18.88	20.67	14.43	13.35	13.7	12.42	10.64	12.18	12.67	12.6	11.35	2543
[truncated: 17 more columns]

## Sheet: Table S6
Supplementary Table 6. All sequences for phylogenetic analysis.
>Sin05626（SiFT-like）
mdinsrdplevsrvvgdvvdpftsstslrisyggrtvangcdlrtphvisqprveiggddfrtfytlvlvdpdapspsnphlreylhwlvtdipgstgtsfgtevvcyespqptigihrlvfllfrqlgrqtvyapgwrqnfitrdfaevynlgspvaavyyncqrengtggrrs
>Sin05627（SiHD3A）
marqirdple vgriigdvvd sfrssvdlrv yyggriving cdlrppqvan qprvevggddfrtfytlvlv dpdapspsnp hlreylhwlv tdipgstgas fgtevvcyes prptmgihrlvfvlfrqlgr qtvyapgwrq nfitrdfael ynlgspvaav yyncqresgt ggrrsvn
>AtFT（AT1G65480）
MQIRNSINMCRGFMPMIQIKEAETKTSKTETINTEKPPVCSRSKMSINIRDPLIVSRVVGDVLDPFNRSITLKVTYGQREVTNGLDLRPSQVQNKPRVEIGGEDLRNFYTLVMVDPDVPSPSNPHLREYLHWLVTDIPATTGTTFGNEIVCYENPSPTAGIHRVVFILFRQLGRQTVYAPGWRQNFNTREFAEIYNLGLPVAAVFYNCQRESGCGGRRL
>AtTFL1（AT5G03840）
MENMGTRVIEPLIMGRVVGDVLDFFTPTTKMNVSYNKKQVSNGHELFPSSVSSKPRVEIHGGDLRSFFTLVMIDPDVPGPSDPFLKEHLHWIVTNIPGTTDATFGKEVVSYELPRPSIGIHRFVFVLFRQKQRRVIFPNIPSRDHFNTRKFAVEYDLGLPVAAVFFNAQRETAARKR
>AtATC（AT2G27550）
MARISSDPLMVGRVIGDVVDNCLQAVKMTVTYNSDKQVYNGHELFPSVVTYKPKVEVHGGDMRSFFTLVMTDPDVPGPSDPYLREHLHWIVTDIPGTTDVSFGKEIIGYEMPRPNIGIHRFVYLLFKQTRRGSVVSVPSYRDQFNTREFAHENDLGLPVAAVFFNCQRETAARRR
>AtTSF（AT4G20370）
MSLSRRDPLVVGSVVGDVLDPFTRLVSLKVTYGHREVTNGLDLRPSQVLNKPIVEIGGDDFRNFYTLVMVDPDVPSPSNPHQREYLHWLVTDIPATTGNAFGNEVVCYESPRPPSGIHRIVLVLFRQLGRQTVYAPGWRQQFNTREFAEIYNLGLPVAASYFNCQRENGCGGRRT
>AtBFT（AT5G62040）
MSREIEPLIVGRVIGDVLEMFNPSVTMRVTFNSNTIVSNGHELAPSLLLSKPRVEIGGQDLRSFFTLIMMDPDAPSPSNPYMREYLHWMVTDIPGTTDASFGREIVRYETPKPVAGIHRYVFALFKQRGRQAVKAAPETRECFNTNAFSSYFGLSQPVAAVYFNAQRETAPRRRPSY
>AtMFT（AT1G18100）
MAASVDPLVVGRVIGDVLDMFIPTANMSVYFGPKHITNGCEIKPSTAVNPPKVNISGHSDELYTLVMTDPDAPSPSEPNMREWVHWIVVDIPGGTNPSRGKEILPYMEPRPPVGIHRYILVLFRQNSPVGLMVQQPPSRANFSTRMFAGHFDLGLPVATVYFNAQKEPASRRR
>SiMFT（XP_011096184）
MEQMPRAAVDPLVVGGVIGDVVDMFVPAADLSLHYGTKHLCNGMEINPHSAAQSPRLLITASVPVPTPNY
YTLVMVDPDAPSPSEPTFREWLHWLVIDIPEGSDASEGKEVMEYMGPQPPTGIHRYVFVAFKQNSLMETV
RRRPVERGQFNTRQFASENDLGLPAAALYFNSQKQPAGNKKH
>SiMFT（XP_011072991）
MAANVDPLVVGRVIGDVVDMFVPTVSMSVYYGSKHVNNGCDIKPSMAAAPPRVTITGHANELYTLVMTDP
DAPSPSEPSMREWVHWIVTDIPGRSNVTRGREVLPYIGPRPPVGIHRYILVLFRQNASVEGVEAPVSRTH
FNTRAFAQELDLGMPVATVYFNAHKEPANRKRQY
>SiCEN（XP_011090356）
MQSEALVIGRVIGDVVDNFSSTVKMSVRYKCNNHVYNGHQLSPSTLASTPKVHVLGGDMRTFFTLIMTDP
DVPGPSDPYLREHLHWIITDIPGTTDSSFGREVVSYEMPRPNIGIHRLVFVLFEQKRRMQVQGIAPSVCR
DGFSTRNFAEENELGLPVAALFFNCQRHTAPRRR
>SiCEN-like 2（XP_020553319）
MARMSDPLIVGRVIGDVLDSFSPTTKMFVTYANKQVFNGHEFYPSAVVMKPRVEIQGGDLRTFYTLVMTD
PDVPGPSDPYLREHLHWLVTDIPGTTDATFGKNITLYTQTHTHTHGQMRNVNNTAFFLVKIITSTGKELA
SYEIPKPNIGIHRFVFVLFKQTGRQTVKNLPTSRDHCFNTRRFAVENGLGLPVAAVFFNAQRETAARRR
>SiCEN-like 2（XP_011077877）
MSEALIVGRVIDDVVDFFTPTVKMCVVYGNKQVCINGYEFYPSAVASTPRVHIQGGDLRTSYTLVMTDPD
VPGPSDPYLREHLHWLVTDIPGTTDTTFGKEVVSYEKPRPNIGIHRFVFLLFQQRGRQTVVNLPAASRDY
FNTRRFAAENGLGLPVAAVFFNAQRETAARRR
>SiCEN（XP_011088881）
MAKMSSDPLVIGRVVGDVVDHFSSTVKMSVTYNSNKHVYNGHELFPSTVTSKPRVEVHGGDMRSFFTLIM
TDPDVPGPSDPYLREHLHWIVTDIPGTTDSSFGKEVVSYEMPRPNIGIHRFAFVLFKQKKRQLGCVRAPA
CRDGFNTRNFAQENELGLPVAAVYFNCQRETAARRR
>SiCEN-like 1（XP_011076204）
MSRQLDPLSVGRVIGEVVDSFIPCVKLTVTFNSNKQVSNGHELMPSVITSKPRVEIGGEDLRAAYTLVMT
DPDVPGPSDPYLREHLHWIVTDIPGTTDASFGREIVSYETPKPVIGIHRYVFLLFRQKARHTVRPPASRD
LFNTRRFAEENGLGLPVAAVYFNAQRETACRRR
>SiHD3A-like（XP_011096577）
MKSSITKHYNMTRERNPLVVSRVVGDVLDAFTSTVELRVYSDGRMVCNGCNFRPSQVVAQPRVDIGGDDF
RSFYTLVMVDADAPSPSNPCLREYLHWLVTDIPGSTGAGFGKEIVSYESPQPSIGIHRLVLGLFRQPRRQ
TVDAPGRRQNFNTREFSRVYNLGSPVAAVYYNCQREGGTGGRRAL
>SiHD3A（XP_011084685）
MPRDRDPLVVGRVVGDVLDPFTRSVGLRVIYSSREVSNGCEFRPSQVLNQPRVDVGGDDLRTFFTLVMVD
PDAPSPSDPSLREYLHWLVTDIPATTGASFGQEIVCYENPRPSMGIHRFVFVLFRQLGRQTVYAPGWRQN
FNTRDFAELYNLGSPVAAVYYNCQRESGTGGRRR
>GmFT（NP_001240185）
MPSGSRDPLVVGGVIGDVLDPFEYSIPMRVTYNNRDVSNGCEFKPSQVVNQPRVNIGGDDLRNFYTLIAV
DPDAPSPSDPNLREYLHWLVTDIPATTGASFGHEVVTYESPRPMMGIHRLVFVLFRQLGRETVYAPGWRQ
NFNTKEFAELYNLGLPVAAVYFNIQRESGSGGRRLY
>GmFT-like（NP_001276285）
MPRGSRDPLVVGRVIGDVLDPFECSIPMRVTYNNKDVSNGCEFKPSQVVNQPRINIGGDDFRNFYTLIAV
DPDAPSPSDPNFREYLHWLVTDIPATTGPTFGHEVVTYENPRPMMGIHRIVFVLFRQQGRETVYAPGWRQ
NFITREFAELYNLGLPVAAVYFNIQRESGCGGRRLC
>GmFT-like（NP_001242679）
MPGGSRNPLVVGRVIGEVIDPFEISIPFRVTYGNREVGNGCELKPSQVANQPRVSVGGDDLRNFYTMVLV
DPDAPSPSNPNFREYLHWLVTDIPETTGPNFGNEVVSYESPRPTMGIHRLVFVLFRQQFRQRVYAPGWRQ
NFNTREFAELYNLGLPVAAVFFNCQRESGSGGRTF
>GmFT-like（NP_001240006）
MPSGSRNPLVVGRVIGEVIDPFESSIPFRVTYGNKEVGNGCELKPSQVPNQPRVSIGGDDLRKFYTMVMV
DPDAPSPSNPNFREYLHWLVTDIPETTGPNFGNEIVSYESPRPTMGIHRFVFVLFRQQFRQRVYAPGWRQ
NFNTREFAELYNLGLPVAAVFFNCQRETGSGGRTF
>GmFT-like（NP_001240995）
MAITTNPLVVGRVIGDVLEPFASSIPLRVVYNNNKEVINSGELKPSQIINPPRVEVGGDDLRTLYTLVMV
DPDAPSPSDPNMREYLHWLVTNIPATTSASFGQEVVSYESPRPTSGIHRFIFVLFRQPRRMSIPAPGWRQ
NFITRDFAEYYNLGLPVAAVYFNCQRQGGSGGRRLML
>GmFT（NP_001239994）
MARENPLVIGGVIGDVLNPFTSSVSLTVSINNRAISNGLELRPSQVVNRPRVTVGGEDLRTFYTLVMVDA
DAPSPSNPVLREYLHWMVTDIPATTNASFGREVVFYESPNPSVGIHRIVFVLFQQLGRDTVITPEWRHNF
NSRNFAEINNLAPVAAAYANCQRERGCGGRRY
>GmFT-like（NP_001241524）
MARENPLVIGGVIGDVLNPFTISVSFTISINNRAISNGLELRPSQVVNRPRVTVGGEDLRTFYTLVMVDA
DAPSPSNPVLREYLHWMVTDIPATTNASFGREVVFYESPNPSAGIHRLVFILFQQLGRDTVITPEWRHNF
NSRNFAEINNLAPVAAAYANCQRERGCGGRRY
>GmFT-like（NP_001241221）
MDPLVIGRVVGDVLEPFTSCVSLRILYDSCSEVINCCELKPFQIINQPRVEVGGDDFRTFYTLVMVDPDA
PSPGNPNQREYLHWLVTNIPGTTGANFGEEVVSYESPRPMMGIHRIIFILFRQSGRQTIYAPGWRQNFNT
RDFSEVYNLGLPVAATYFNCKRQNNSARDGRRT
>GmFT-like（NP_001241104）
MPRSTDPLVIGGVIGDVLEPFTSSVSMGIVYNNCPQVINCCELKPSKILNRPRIEIGGDDLRTFYTLVMV
DPDAPSPGNPTQREYLHWLITNIPATTGANFGEEIVSYESPRPIVGIHRIVFVLFRQLRRLTLQPPGWRQ
NFNTRDFAEIYNLGLPVAAMYFNCKRENDQSSGRRR
>GmFT-like 8（NP_001276224）
MDPLVLGRIIGDILDPFTSSVSLRVVYNNQSSVINSCEFKPSQIVNKPRINIRGNDLGIFYTLIMVNPDA
PSPSDPHMKEYLHWLVTNIPASTGATTGEEIVEYESPRPTSGIHRIAFVLFRQFDRQIVHAPRWRQNFNT
RDFAEVYNLGSPVAAVYFNCQREGGWGGRRR
>GmTFL-like 4（NP_001276314）
MSRLMEQPLVVGRVIGEVVDIFSPSVRMNVTYSTKQVANGHELMPSTIMAKPRVEIGGDDMRTAYTLIMT
DPDAPSPSDPHLREHLHWTVTDIPGTTDVSFGKEIVGYESPKPVIGIHRYVFILFKQRGRQTVRPPSSRD
HFNTRRFSEENGLGLPVAVVYFNAQRETAARRR
>GmBFT（NP_001236597）
MSRLMEPLVVGRVIGEVVDIFSPSVKMNVTYSTKQVANGHELMPSTIMAKPRVEIGGDDMRTAYTLIMTD
PDAPSPSDPCLREHLHWMVTDIPGTTDVSFGKEIVGYESPKPVIGIHRYVFILFKQRGRQTVRPPSSRDH
FNTRRFSEENGLGLPVAAVYFNAQRETAARRR
>GmTFLa（NP_001241437）
MARMPLEPLIVGRVIGEVLDSFTTSTKMIVSYNKNQVYNGHELFPSTVNTKPKVEIEGGDMRSFFTLIMT
DPDVPGPSDPYLREHLHWIVTDIPGTTDATFGKELVSYEIPKPNIGIHRFVFVLFKQKRRQCVTPPTSRD
HFNTRKFAAENDLALPVAAVYFNAQRETAARRR
>GmCEN-like 2（NP_001240029）
MARMSTDPLIIGRVIGDVLGSFTPTIKMTVTYNKKQVYNGYEFFPSTITTRPRVEIGGGDMRSFYTLIMT
DPDVPGPSDPYLREHLHWMVTDIPGTTNASFGKVLVSYEMPNPNIGIHRYVFVLLKQKRRQCVTRPPSSR
DHFNTRKFSAENDLGLPVAAVYFNAQRETAARRR
>GmSP-like（NP_001239678）
MAKMWTDPLFIGRVIGDVLDSFTPTIKMTVTYKKQVYNGHEFFPSTITTRPKVEIGGGDMRSFYTLIMTD
PDVPGPSDPYLREHLHWMVTDIPGTTNASFGNVLVSYEMPKPNIGIHRYVFVLFKQKRRQCVTRPPSSRD
HFSTRKFSAENDLGLPVASVYFNAQRETAARRR
>GmCEN-like 3（NP_001276169）
MNMISSDPLVIGKVIGDVVDHFTPTVKITVSYNNNKQVYNGHEFFPSSVTTKPKVQIHGGDMRSFFTLVM
TDPDVPGPSDPYLREHLHWLVTDIPGTTDATFGNEVVEYEIPRPNIGIHRFVFLVFKQKRRQGVLKTPTT
RDLFNSRSFAEENELGPPVAAVFFNAQRETAARRR
>GmMFT（NP_001236894）
MRYLSLSTFSLLCITFVVMAASVDPLVVGRVIGDVVDMFIPSVNMSVYFGSKHVTNGCDIKPSIAISPPK
LTLTGNMDNLYTLVMTDPDAPSPSEPSMREWIHWILVDIPGGTNPFRGKEIVSYVGPRPPIGIHRYIFVL
FQQKGPLGLVEQPPTRASFNTRYFARQLDLGLPVATVYFNSQKEPAVKRR
>GmFT（XP_006598759）
MPSGSRDPLVVGGVIGDVLDPFEYSIPMRVTYNNRDVSNGCEFKPSQVVNQPRVNIGGDDLRNFYTLIAV
DPDAPSPSDPNLREYLHWLVTDIPATTGASFGRPCMHQDGARISTLKNLLNFTTLDCQLLLSISTFRGNL
VLVEGGYTKKKYFILLKK
>GmCEN-like（NP_001276212）
MNMISSDPLVIGRVIGDVVDHFTPTVKITVSYNNKQVYNGHEFFLSSVTTKPQVQIHGGDMRSFFTLVMT
DPDVPGPSDPYLREHLHWMVTDIPGTTDATFGNEVVEYEILRPNIGIHRFVFLVFKQKRRGSDENSNNKG
SL
>GmFT-like 9（NP_001276317）
MSRSKQPLAIKKAEEEEDLIEDVLIDDCNNFVGLKVTYGSTQVTNRCRLTSDQTNDRPIVEIRGDANSFY
TLVMVDPDSPSRDKPTEREHLLWLVANIQVGGATFGEEVVPYEGPFPHRWIHRIVFVLFRMKSGRIVKAP
EKRTNFNTTEFAAKYELQDVAGVFFNSRRRG
>GmTFL（NP_001239629）
MPLEPLIVGRVIGEVLDSFTTSTKMTVSYNKKQVYNGHELFPSTVNTKPKVEIEGGDMRSFFTLIMTDPD
VPGPSDPYLREHLHWIVTDIPGTTDATFGKELVSYEVPKPNIGIHRFVFVLFKQKRRQCVTPPTSRDHFN
TRKFAAENDLGLPVAAVYFNAQRETAARRR
>OsFT（XP_066163008）
MLEEMSSANSLVLGRVIGDVVDLFSPEVTLRVMYNGVRVVNGEDLRPSAVSARPSVEVGGDLHQFYTIVM
VDPDAPNPSNPTLREYLHWLVTDIPGTTDANYGREVVCYESPRPAAGIHRVAVVLFRQMARGGVDQPPLL
RHNFSTRGFADDHALGAPVAAAFFTCKPEGGTGGRRFRPPSRHS
>OsFT（XP_066160276）
MSRGRDPLALSQVIGDVLDPFIKSAAMRINYGEKEITNGTGVRSSAVFTAPHVEIEGRDQTKLYTLVMVD
PDAPSPSKPEYREYLHWIGMQPSRKGGGCFLSNHQQLKNSCSICYWVGDRHPRGNRCTFWLSSWTVVICP
TAPQAMK
>OsFT（XP_066160275）
MSRGRDPLALSQVIGDVLDPFIKSAAMRINYGEKEITNGTGVRSSAVFTAPHVEIEGRDQTKLYTLVMVD
PDAPSPSKPEYREYLHWIGMQPSRKGGGCFLSNHQQLKNSCSICYWVGDRHPRGNRCTFWLSSWTVVICP
TAPQGNEIVPYEAPRPPAGIHRLVFVLFKQEARQTVYAPGWRQNFNVRDFSAFYNLGPPVAALYFNCQKE
SGVGGRRFQGPS
>OsCEN-like 2（XP_015618522）
MSRSVEPLVVGRVIGEVIDSFNPCTKMIVTYNSNKLVFNGHEFYPSAVVSKPRVEVQGGDMRSFFTLVMT
DPDVPGPSDPYLREHLHWIVTDIPGTTDASFGREIISYESPKPSIGIHRFVFVLFKQKRRQAVVVPSSRD
HFNTRQFAEENELGLPVAAVYFNAQRETAARRR
>OsSP（XP_015624118）
MSRVLEPLIVGKVIGEVLDNFNPTVKMTATYGANKQVFNGHEFFPSAVAGKPRVEVQGGDLRSFFTLVMT
DPDVPGPSDPYLREHLHWIVTDIPGTTDASFGREVVSYESPRPNIGIHRFILVLFRQKRRQAVSPPPSRD
RFSTRQFAEDNDLGLPVAAVYFNAQRETAARRR
>OsCEN-like 2（XP_015634144）
MSRVLEPLVVGKVIGEVIDNFNPTVKMTATYSSNKQVFNGHELFPSAVVSKPRVEVQGGDLRSFFTLVMT
DPDVPGPSDPYLREHLHWIVTDIPGTTDASFGREVVSYESPKPNIGIHRFVLVLFKQKRRQAVTPPSSRD
YFSTRRFAADNDLGLPVAAVYFNAQRETAARRR
>OsHD3A-like（XP_015641829）
MCRRWTVFSPDELLPQVMVDPDAPNPSNPTLREYLHWMVTDIPSSTDDSFGREIVTYESPSPTMGIHRIV
MVLYQQLGRGTVFAPQVRQNFNLRSFARRFNLGKPVAAMYFNCQRPTGTGGRRPT
>OsMFT2（NP_001359127）
MARFVDPLVVGRVIGEVVDLFVPSISMTAAYGDRDISNGCLVRPSAADYPPLVRISGRRNDLYTLIMTDP
DAPSPSDPSMREFLHWIVVNIPGGTDASKGEEMVEYMGPRPTVGIHRYVLVLYEQKARFVDGALMPPADR
PNFNTRAFAAYHQLGLPTAVVHFNSQREPANRRR
>OsMFT1（NP_001410922）
MASHVDPLVVGRVIGDVVDLFVPTTAMSVRFGTKDLTNGCEIKPSVAAAPPAVQIAGRVNELFALVMTDP
DAPSPSEPTMREWLHWLVVNIPGGTDPSQGDVVVPYMGPRPPVGIHRYVMVLFQQKARVAAPPPDEDAAR
ARFSTRAFADRHDLGLPVAALYFNAQKEPANRRRRY
>OsFT1（XP_015611892）
MTGSSCPADSSQLLYPRRGAPTTTTTSRPPLHPLIAHAPYDVVLHRSVVLSISSARDQAELASFWCYIRL
GGGASAKRAAGEDDRSRSSLTAARGGGGETMSGRGRGDPLVLGRVVGDVVDPFVRRVALRVAYGAREVAN
GCELRPSAVADQPRVAVGGPDMRTFYTLVMVDPDAPSPSDPNLREYLHWLVTDIPATTGVSFGTEVVCYE
SPRPVLGIHRLVFLLFEQLGRQTVYAPGWRQNFSTRDFAELYNLGLPVAAVYFNCQRESGTGGRRM
>OsHD3A（NP_001408118）
MAGSGRDRDPLVVGRVVGDVLDAFVRSTNLKVTYGSKTVSNGCELKPSMVTHQPRVEVGGNDMRTFYTLV
MVDPDAPSPSDPNLREYLHWLVTDIPGTTAASFGQEVMCYESPRPTMGIHRLVFVLFQQLGRQTVYAPGW
RQNFNTKDFAELYNLGSPVAAVYFNCQREAGSGGRRVYP
>OsFT1（NP_001408117）
MAGSGRDDPLVVGRIVGDVLDPFVRITNLSVSYGARIVSNGCELKPSMVTQQPRVVVGGNDMRTFYTLVM
VDPDAPSPSNPNLREYLHWLVTDIPGTTGATFGQEVMCYESPRPTMGIHRLVFVLFQQLGRQTVYAPGWR
QNFSTRNFAELYNLGSPVATVYFNCQREAGSGGRRVYP
>OsVEL3（XP_015627229）
MSRDPLVVGNVVGDILDPFIKSASLRVLYSNRELTNGSELKPSQVANEPRIEIAGRDMRTLYTLVMVDPD
SPSPSNPTKREYLHWLVTDIPETTNASFGNEIVSYESPKPTAGIHRFVFVLFRQSVQQTIYAPGWRQNFN
TRDFSALYNLGPPVAAVFFNCQRENGCGGRRYIR
>OsFT（XP_015633387）
MSRDPLVVGHVVGDILDPFNKSASLKVLYNNKELTNGSELKPSQVANEPRIEIAGRDIRNLYTLVMVDPD
SPSPSNPTKREYLHWLVTDIPESANASYGNEVVSYESPKPTAGIHRFVFILFRQYVQQTIYAPGWRPNFN
TRDFSALYNLGPPVAAVFFNCQRENGCGGRRYIR
>OsFT（XP_015611907）
MSRGRDPLALSQVIGDVLDPFIKSAAMRINYGEKEITNGTGVRSSAVFTAPHVEIEGRDQTKLYTLVMVD
PDAPSPSKPEYREYLHWLVTDIPEAIDARFGNEIVPYEAPRPPAGIHRLVFVLFKQEARQTVYAPGWRQN
FNVRDFSAFYNLGPPVAALYFNCQKESGVGGRRFQGPS
>OsTSF（XP_015619436）
MSMSRDPLVVGSIVGDVVDHFGASALLRLFYNHREMTSGSELRPSQVAGEPAVQITGGRDGRALYTLVMV
DPDAPSPSNPSKREYLHWLVTDVPEGGDTSKGTEVVAYESPRPTAGIHRLVFIVFRQTVRQSIYAPGWRS
NFNTRDFAACYSLGSPVAAAYFNCQREGGCGGRRYRS
>OsFT-like 1（XP_015624852）
MANDSLATGRVIGDVLDPFISTVDLTVMYGDDGMPVISGVELRAPAVAEKPVVEVGGDDLRVAYTLVMVD
PDAPNPSNPTLREYLHWMVTDIPASTDATYGREVVCYESPNPTTGIHRMVLVLFRQLGRETVYAPAVRHN
FTTRAFARRYNLGAPVAAVYFNCQRQAGSGGRRFTGPYTSRRRQA
>OsFT（XP_015641828）
MANDSLTRSHIVGDVLDQFSNSVPLTVMYDGRPVFNGKEFRSSAVSMKPRVEIGGDDFRFAYTLVMVDPD
APNPSNPTLREYLHWMVTDIPSSTDDSFGREIVTYESPSPTMGIHRIVMVLYQQLGRGTVFAPQVRQNFN
LRSFARRFNLGKPVAAMYFNCQRPTGTGGRRPT
>OsVEL3（XP_015640513）
MDPLYLSQIIPDVLDPFISTISLRVTYNSRLLLAGAALKPSAVVSKPQVDVGGNDMRVSYTLVLVDPDAP
SPSDPSLREYLHWMVTDIPETTSISFGEELILYEKPEPRSGIHRMVFVLFRQLGRRTVFAPEKRHNFNCR
IFARQHHLNIVAATYFNCQREAGWGGRKFAPEGP
>OsCEN-like 2（XP_025876956）
MSRSVEPLVVGRVIGEVLDTFNPCMKMIVTYNSNKLVFNGHELYPSAVVSKPRVEVQGGDLRSFFTLVMT
DPDVPGPSDPYLREHLHWIVTDIPGTTDASFGREVISYESPKPNIGIHRFIFVLFKQKRRQTVIVPSFRD
HFNTRRFAEENDLGLPVAAVYFNAQRETAARRR
>OsVEL3（XP_015617569）
MSRDPLVVGHVVGDIVDPFVTTASLRVFYNSKEMTNGSELKPSQVLNQPRIYIEGRDMRTLYTLVMVDPD
APSPSNPTKREYLHWMVTDIPETTDARFGNEIVPYESPRPTAGIHRFVFILFRQSVRQTTYAPGWRQNFN
TRDFAELYNLGSPVAALFFNCQRENGCGGRRCVR
